# Supplementary material for: Upgrading Monocytes Therapy for Critical Limb Ischemia Patient Treatment: Pre-Clinical and GMP-Validation Aspects
Source: Int J Mol Sci. 2022 Oct 21;23(20):12669. doi: 10.3390/ijms232012669 (PMC9604444; doi:10.3390/ijms232012669)
Supplement: Supplementary file 1 [file ijms-23-12669-s001.zip]

Archive with 1 entries (1 files):
- ijms-1933195-supplementary.pdf
